# Supplementary material for: Modeling and Rescue of RP2 Retinitis Pigmentosa Using iPSC-Derived Retinal Organoids
Source: Stem Cell Reports. 2020 Jun 11;15(1):67–79. doi: 10.1016/j.stemcr.2020.05.007 (PMC7363745; doi:10.1016/j.stemcr.2020.05.007)
Supplement: Table S3. List of DE Genes from D150 RNA-Seq Analyses, Related to Figure 2 [file mmc2.xlsx]

## Sheet: downregulated
Ensembl ID	SYMBOL	log2FC RP2-KO	pval RP2-KO	log2FC 120X	pval R120X	GENENAME
ENSG00000231806	PCAT7	-5.26313	2.18439e-06	-6.21764	4.09751e-17	prostate cancer associated transcript 7
ENSG00000214076	CPSF1P1	-1.60705	0.0387906	-4.1014	1.23066e-15	cleavage and polyadenylation specific factor 1 pseudogene 1
ENSG00000173917	HOXB2	-4.40357	0.00760777	-3.50696	0.0219766	homeobox B2
ENSG00000230148	HOXB-AS1	-4.28875	7.49983e-07	-3.46652	1.03928e-06	HOXB cluster antisense RNA 1
ENSG00000260027	HOXB7	-3.49033	4.48544e-09	-3.34776	3.48747e-10	homeobox B7
ENSG00000182742	HOXB4	-4.28311	5.98031e-14	-3.33818	1.05507e-11	homeobox B4
ENSG00000198353	HOXC4	-5.67306	0.000243027	-3.1932	0.000118117	homeobox C4
ENSG00000120093	HOXB3	-4.19245	8.74416e-25	-3.15496	3.77517e-20	homeobox B3
ENSG00000170689	HOXB9	-6.29566	2.10244e-17	-2.58947	1.25737e-14	homeobox B9
ENSG00000254122	PCDHGB7	-3.00582	1.08639e-46	-2.37387	3.93103e-39	protocadherin gamma subfamily B, 7
ENSG00000147257	GPC3	-1.11506	1.80312e-06	-2.20234	5.27721e-32	glypican 3
ENSG00000102218	RP2	-2.16368	5.0297e-11	-2.06366	3.7616e-13	RP2 activator of ARL3 GTPase
ENSG00000196167	COLCA1	-3.28302	7.86454e-10	-1.88078	1.90155e-05	colorectal cancer associated 1
ENSG00000172794	RAB37	-2.02478	0.0185804	-1.86547	0.00705857	RAB37, member RAS oncogene family
ENSG00000130208	APOC1	-1.56165	0.000800706	-1.52539	8.82378e-05	apolipoprotein C1
ENSG00000102362	SYTL4	-1.36883	1.52711e-05	-1.39801	1.3768e-07	synaptotagmin like 4
ENSG00000250742	LINC02381	-2.87887	8.02654e-14	-1.29016	0.000337404	long intergenic non-protein coding RNA 2381
ENSG00000027075	PRKCH	-0.890347	0.00518296	-1.28468	4.69833e-08	protein kinase C eta
ENSG00000118257	NRP2	-0.852428	0.000879145	-1.17797	4.39305e-09	neuropilin 2
ENSG00000255571	MIR9-3HG	-1.09716	0.0137647	-1.15524	0.000588842	MIR9-3 host gene
ENSG00000162551	ALPL	-1.38375	5.19233e-05	-1.08692	0.000146489	alkaline phosphatase, biomineralization associated
ENSG00000074211	PPP2R2C	-0.681267	0.0248548	-1.00795	4.47908e-06	protein phosphatase 2 regulatory subunit Bgamma
ENSG00000065320	NTN1	-1.19757	0.00781101	-0.968304	0.0188274	netrin 1
ENSG00000006468	ETV1	-1.19861	6.73292e-08	-0.937931	3.54035e-06	ETS variant 1
ENSG00000272163	AF106564.1	-1.8202	3.41448e-09	-0.91299	0.00372016	novel transcript, antisense to NEFM
ENSG00000228502	EEF1A1P11	-1.28513	0.00213868	-0.898493	0.0274816	eukaryotic translation elongation factor 1 alpha 1 pseudogene 11
ENSG00000157064	NMNAT2	-0.572791	0.0394211	-0.755234	0.000272438	nicotinamide nucleotide adenylyltransferase 2
ENSG00000196116	TDRD7	-0.570292	0.000367887	-0.733425	2.16308e-08	tudor domain containing 7
ENSG00000116106	EPHA4	-0.765783	0.00481715	-0.697722	0.0033875	EPH receptor A4
ENSG00000111305	GSG1	-0.888901	0.00760777	-0.694593	0.0198057	germ cell associated 1
ENSG00000139269	INHBE	-0.904013	0.0204733	-0.684152	0.0349019	inhibin subunit beta E
ENSG00000162733	DDR2	-0.6284	1.86084e-05	-0.657372	2.56313e-07	discoidin domain receptor tyrosine kinase 2
ENSG00000102924	CBLN1	-0.570114	0.0373511	-0.558391	0.0166667	cerebellin 1 precursor
ENSG00000221890	NPTXR	-0.710129	4.57677e-06	-0.557017	0.000198532	neuronal pentraxin receptor
ENSG00000085719	CPNE3	-0.988912	3.27727e-09	-0.55421	0.00151326	copine 3
ENSG00000166428	PLD4	-0.592852	0.00191033	-0.552945	0.000684691	phospholipase D family member 4
ENSG00000165029	ABCA1	-0.387549	0.0377468	-0.549908	0.000304413	ATP binding cassette subfamily A member 1
ENSG00000196361	ELAVL3	-0.506128	0.0272868	-0.545105	0.00505386	ELAV like RNA binding protein 3
ENSG00000101210	EEF1A2	-0.456302	0.0293978	-0.541484	0.00228061	eukaryotic translation elongation factor 1 alpha 2
ENSG00000134508	CABLES1	-0.518445	0.0294407	-0.53701	0.00575773	Cdk5 and Abl enzyme substrate 1
ENSG00000228253	ATP8	-0.3968	0.0280942	-0.535076	0.000275729	ATP synthase F0 subunit 8
ENSG00000162512	SDC3	-0.516873	0.000891176	-0.533592	7.71896e-05	syndecan 3
ENSG00000077279	DCX	-0.544587	0.00246018	-0.521256	0.00183973	doublecortin
ENSG00000152217	SETBP1	-0.613459	0.00978149	-0.51586	0.0199106	SET binding protein 1
ENSG00000130707	ASS1	-0.643228	0.00134186	-0.452498	0.0349019	argininosuccinate synthase 1
ENSG00000155980	KIF5A	-0.586048	0.000871666	-0.43917	0.0145789	kinesin family member 5A
ENSG00000170091	NSG2	-0.464271	0.0113602	-0.438072	0.00599817	neuronal vesicle trafficking associated 2
ENSG00000145675	PEG3	-9.39365	5.61649e-66	-0.432915	0.0326108	paternally expressed 3
ENSG00000225670	PIK3R1	-0.792784	2.37236e-06	-0.430428	0.00820023	phosphoinositide-3-kinase regulatory subunit 1
ENSG00000162706	LDHA	-1.40434	3.06971e-24	-0.416049	0.00395312	lactate dehydrogenase A
ENSG00000198910	CADM3-AS1	-0.390345	0.0356404	-0.396998	0.0199106	CADM3 antisense RNA 1
ENSG00000100167	CADM3	-0.375634	0.0300989	-0.38398	0.0140011	cell adhesion molecule 3
ENSG00000162734	L1CAM	-0.523355	0.00317722	-0.365968	0.0245219	L1 cell adhesion molecule
ENSG00000092964	SEPTIN3	-0.552144	0.000549614	-0.360945	0.0200549	septin 3
	PEA15	-0.398423	0.0115997	-0.33604	0.0181992	proliferation and apoptosis adaptor protein 15
	DPYSL2	-0.328945	0.0484592	-0.332453	0.0189976	dihydropyrimidinase like 2

## Sheet: upregulated
Ensembl ID	SYMBOL	log2FC RP2-KO	pval RP2-KO	log2FC 120X	pval R120X	GENENAME
ENSG00000007062	PROM1	0.303133	0.0476077	0.354698	0.00862314	prominin 1
ENSG00000170153	RNF150	0.458658	0.0147652	0.405755	0.0395667	ring finger protein 150
ENSG00000102572	STK24	0.406348	0.0293962	0.40949	0.0203179	serine/threonine kinase 24
ENSG00000048545	GUCA1A	0.601372	1.60841e-05	0.410269	0.00181894	guanylate cyclase activator 1A
ENSG00000196358	NTNG2	0.386484	0.0208754	0.419873	0.00268642	netrin G2
ENSG00000103056	SMPD3	0.575972	0.00495984	0.432749	0.043482	sphingomyelin phosphodiesterase 3
ENSG00000164318	EGFLAM	0.368825	0.0300989	0.437807	0.00143598	EGF like, fibronectin type III and laminin G domains
ENSG00000082126	MPP4	0.885727	1.80909e-10	0.437976	0.00131125	membrane palmitoylated protein 4
ENSG00000083067	TRPM3	0.925812	6.12763e-08	0.448091	0.0206296	transient receptor potential cation channel subfamily M member 3
ENSG00000132199	ENOSF1	0.726306	0.000335578	0.468445	0.0396759	enolase superfamily member 1
ENSG00000115183	TANC1	0.643848	0.00191106	0.473192	0.0329648	tetratricopeptide repeat, ankyrin repeat and coiled-coil containing 1
ENSG00000196576	PLXNB2	0.409146	0.00550209	0.4747	8.28086e-05	plexin B2
ENSG00000120885	CLU	0.444469	0.00386005	0.475461	0.000273081	clusterin
ENSG00000117643	MAN1C1	0.656748	0.00670196	0.501231	0.0370892	mannosidase alpha class 1C member 1
ENSG00000245532	NEAT1	0.762656	3.09218e-06	0.50189	0.00322118	nuclear paraspeckle assembly transcript 1
ENSG00000235027	AC068580.3	0.657232	0.0021418	0.511991	0.0117085	novel transcript
ENSG00000029534	ANK1	0.683097	0.000248562	0.512218	0.00429486	ankyrin 1
ENSG00000120500	ARR3	0.972277	2.40189e-12	0.523631	7.16305e-05	arrestin 3
ENSG00000253438	PCAT1	0.818409	0.00104401	0.535151	0.043413	prostate cancer associated transcript 1
ENSG00000129946	SHC2	0.51925	0.0122529	0.547879	0.00198434	SHC adaptor protein 2
ENSG00000147526	TACC1	1.12673	5.66178e-07	0.549071	0.0275404	transforming acidic coiled-coil containing protein 1
ENSG00000087088	BAX	0.501843	0.0458924	0.56317	0.00513378	BCL2 associated X, apoptosis regulator
ENSG00000117984	CTSD	0.812962	8.07676e-08	0.572001	0.00012822	cathepsin D
ENSG00000091409	ITGA6	0.735757	0.0172579	0.57255	0.0429235	integrin subunit alpha 6
ENSG00000065882	TBC1D1	0.709172	0.0290314	0.575282	0.0469787	TBC1 domain family member 1
ENSG00000168672	LRATD2	0.808285	2.07473e-05	0.586319	0.0023429	LRAT domain containing 2
ENSG00000167323	STIM1	0.668451	0.00233211	0.594157	0.00366011	stromal interaction molecule 1
ENSG00000144224	UBXN4	0.464412	0.0030003	0.597332	2.42298e-06	UBX domain protein 4
ENSG00000121039	RDH10	0.438967	0.00462678	0.599727	2.55208e-06	retinol dehydrogenase 10
ENSG00000108679	LGALS3BP	0.48173	0.0240463	0.604461	0.000788411	galectin 3 binding protein
ENSG00000084636	COL16A1	0.686596	0.0348278	0.611548	0.0235791	collagen type XVI alpha 1 chain
ENSG00000132470	ITGB4	1.15335	3.92458e-07	0.635531	0.0063266	integrin subunit beta 4
ENSG00000180245	RRH	0.752493	0.0308203	0.637323	0.0304647	retinal pigment epithelium-derived rhodopsin homolog
ENSG00000152137	HSPB8	0.971021	0.000271163	0.639918	0.0148383	heat shock protein family B (small) member 8
ENSG00000135272	MDFIC	0.797871	0.0499522	0.650905	0.0326355	MyoD family inhibitor domain containing
ENSG00000224597	SVIL-AS1	0.876449	0.000370519	0.654379	0.00584905	SVIL antisense RNA 1
ENSG00000181026	AEN	0.779665	6.65263e-05	0.656634	0.00033453	apoptosis enhancing nuclease
ENSG00000105699	LSR	1.19786	1.33196e-05	0.673274	0.0262953	lipolysis stimulated lipoprotein receptor
ENSG00000107736	CDH23	0.499776	0.000586616	0.682899	1.52005e-08	cadherin related 23
ENSG00000083857	FAT1	0.457828	0.019545	0.682981	7.36251e-06	FAT atypical cadherin 1
ENSG00000154330	PGM5	1.21515	0.000283772	0.687489	0.0479288	phosphoglucomutase 5
ENSG00000189056	RELN	0.920422	3.06419e-11	0.697827	3.07587e-08	reelin
ENSG00000086289	EPDR1	0.867363	0.0289887	0.69868	0.04157	ependymin related 1
ENSG00000139053	PDE6H	0.66746	7.28302e-07	0.706778	9.95876e-10	phosphodiesterase 6H
ENSG00000164638	SLC29A4	0.717466	0.000689363	0.708752	0.000167465	solute carrier family 29 member 4
ENSG00000279047	AC244517.5	0.851539	0.0283385	0.713913	0.0329196	novel transcript, antisense to PCDHB1 and PCDHB2
ENSG00000148053	NTRK2	0.676163	0.0109999	0.715699	0.00111675	neurotrophic receptor tyrosine kinase 2
ENSG00000166387	PPFIBP2	1.32795	3.8778e-05	0.724753	0.0234937	PPFIA binding protein 2
ENSG00000168418	KCNG4	0.881642	3.62275e-05	0.74851	0.000215035	potassium voltage-gated channel modifier subfamily G member 4
ENSG00000183773	AIFM3	0.955229	0.00646272	0.755957	0.0160072	apoptosis inducing factor mitochondria associated 3
ENSG00000163453	IGFBP7	2.63746	1.25696e-51	0.766343	3.06375e-05	insulin like growth factor binding protein 7
ENSG00000079435	LIPE	0.980461	0.000463772	0.767008	0.00235936	lipase E, hormone sensitive type
ENSG00000008196	TFAP2B	1.32444	2.34272e-05	0.786681	0.0130247	transcription factor AP-2 beta
ENSG00000253305	PCDHGB6	0.57379	0.0185502	0.789512	6.98336e-05	protocadherin gamma subfamily B, 6
ENSG00000157227	MMP14	0.657734	0.000261053	0.800165	1.16885e-07	matrix metallopeptidase 14
ENSG00000183018	SPNS2	0.7723	0.00547981	0.804543	0.00031147	sphingolipid transporter 2
ENSG00000177613	CSTF2T	0.887701	1.49599e-07	0.805467	6.63306e-08	cleavage stimulation factor subunit 2 tau variant
ENSG00000087303	NID2	1.22448	0.00109679	0.816635	0.0161429	nidogen 2
ENSG00000095713	CRTAC1	0.707077	0.0334179	0.837609	0.000899637	cartilage acidic protein 1
ENSG00000130508	PXDN	0.406687	0.0440546	0.846924	7.49719e-09	peroxidasin
ENSG00000100979	PLTP	0.443209	0.0397327	0.849779	4.96217e-08	phospholipid transfer protein
ENSG00000141750	STAC2	1.2584	3.13917e-19	0.850078	3.77585e-11	SH3 and cysteine rich domain 2
ENSG00000146411	SLC2A12	0.779018	0.0424908	0.850241	0.0023657	solute carrier family 2 member 12
ENSG00000131094	C1QL1	0.938372	0.00263612	0.855501	0.000715369	complement C1q like 1
ENSG00000106153	CHCHD2	0.768877	3.52984e-08	0.856531	7.87732e-13	coiled-coil-helix-coiled-coil-helix domain containing 2
ENSG00000185088	RPS27L	0.90473	0.000124862	0.86538	2.54635e-05	ribosomal protein S27 like
ENSG00000188039	NWD1	2.79617	8.04283e-19	0.873765	0.0244188	NACHT and WD repeat domain containing 1
ENSG00000183715	OPCML	0.956572	4.03417e-06	0.876478	1.80654e-06	opioid binding protein/cell adhesion molecule like
ENSG00000012171	SEMA3B	0.745177	0.00012114	0.892322	1.84176e-08	semaphorin 3B
ENSG00000124067	SLC12A4	0.982274	2.07559e-05	0.894707	1.20201e-05	solute carrier family 12 member 4
ENSG00000134574	DDB2	0.728526	0.00320141	0.902406	3.94238e-06	damage specific DNA binding protein 2
ENSG00000249364	LOC101928858	0.661625	0.0248548	0.902467	2.17166e-05	uncharacterized LOC101928858
ENSG00000049089	COL9A2	0.905114	1.52976e-06	0.907066	2.51414e-08	collagen type IX alpha 2 chain
ENSG00000164237	CMBL	1.04577	0.00596664	0.914841	0.00395872	carboxymethylenebutenolidase homolog
ENSG00000050767	COL23A1	0.948701	0.0185999	0.916329	0.00616355	collagen type XXIII alpha 1 chain
ENSG00000244509	APOBEC3C	1.02801	0.0411063	0.923004	0.029783	apolipoprotein B mRNA editing enzyme catalytic subunit 3C
ENSG00000092068	SLC7A8	1.3584	1.03344e-13	0.930848	5.36993e-08	solute carrier family 7 member 8
ENSG00000105327	BBC3	0.713742	0.00967838	0.934849	8.5447e-06	BCL2 binding component 3
ENSG00000142798	HSPG2	0.569525	0.0395765	0.935179	6.39721e-07	heparan sulfate proteoglycan 2
ENSG00000161513	FDXR	1.27686	9.43478e-06	0.940314	0.000256667	ferredoxin reductase
ENSG00000162998	FRZB	1.15541	5.07472e-17	0.945143	2.02965e-14	frizzled related protein
ENSG00000048392	RRM2B	1.00822	4.87732e-07	0.961347	3.29982e-08	ribonucleotide reductase regulatory TP53 inducible subunit M2B
ENSG00000137393	RNF144B	1.05199	0.0221172	0.965403	0.0148383	ring finger protein 144B
ENSG00000095464	PDE6C	0.731217	0.00682415	0.971016	2.86082e-06	phosphodiesterase 6C
ENSG00000245067	IGFBP7-AS1	3.08959	2.00257e-23	0.975441	0.00389354	IGFBP7 antisense RNA 1
ENSG00000181019	NQO1	1.16416	3.32259e-06	0.97625	1.50436e-05	NAD(P)H quinone dehydrogenase 1
ENSG00000166106	ADAMTS15	1.09566	0.0309222	0.984114	0.0257504	ADAM metallopeptidase with thrombospondin type 1 motif 15
ENSG00000138131	LOXL4	1.00149	0.000295682	0.986107	2.20205e-05	lysyl oxidase like 4
ENSG00000145934	TENM2	0.560004	0.00477603	0.98659	9.23313e-12	teneurin transmembrane protein 2
ENSG00000120889	TNFRSF10B	1.13487	3.1273e-11	1.01142	7.27436e-11	TNF receptor superfamily member 10b
ENSG00000213694	S1PR3	0.711966	0.0152535	1.02095	2.29608e-06	sphingosine-1-phosphate receptor 3
ENSG00000149131	SERPING1	0.709638	0.0387906	1.02382	2.58277e-05	serpin family G member 1
ENSG00000234773	AC012618.3	1.27132	0.0155657	1.02642	0.0331832	novel zinc finger protein pseudogene
ENSG00000249035	CLMAT3	0.847687	0.0448594	1.02682	0.000971372	colorectal liver metastasis associated transcript 3
ENSG00000169116	PARM1	1.42989	6.10944e-11	1.05368	1.78079e-07	prostate androgen-regulated mucin-like protein 1
ENSG00000135750	KCNK1	1.09241	1.91253e-05	1.05699	1.3712e-06	potassium two pore domain channel subfamily K member 1
ENSG00000113262	GRM6	0.747747	3.84594e-05	1.07163	1.17234e-13	glutamate metabotropic receptor 6
ENSG00000158270	COLEC12	1.6802	0.000480125	1.09189	0.0484542	collectin subfamily member 12
ENSG00000177932	ZNF354C	0.881405	0.00592911	1.09704	8.69487e-06	zinc finger protein 354C
ENSG00000005513	SOX8	0.865852	8.07676e-08	1.10417	1.06312e-15	SRY-box 8
ENSG00000137474	MYO7A	0.861751	2.86782e-06	1.11091	1.56069e-13	myosin VIIA
ENSG00000100156	SLC16A8	1.21713	0.0216056	1.11197	0.0191515	solute carrier family 16 member 8
ENSG00000103154	NECAB2	1.09939	0.00063361	1.11699	1.89663e-05	N-terminal EF-hand calcium binding protein 2
ENSG00000006042	TMEM98	1.07658	1.69037e-08	1.12487	2.69038e-11	transmembrane protein 98
ENSG00000101439	CST3	1.06381	4.12677e-10	1.16597	5.69725e-15	cystatin C
ENSG00000227124	ZNF717	1.29177	0.0131179	1.18559	0.00679344	zinc finger protein 717
ENSG00000116147	TNR	1.36505	3.37214e-18	1.19415	4.03752e-17	tenascin R
ENSG00000182612	TSPAN10	1.61545	1.84573e-07	1.20196	1.25928e-05	tetraspanin 10
ENSG00000159403	C1R	1.38259	3.60788e-10	1.20583	9.44739e-10	complement C1r
ENSG00000177106	EPS8L2	0.996898	0.0193502	1.20689	6.90338e-05	EPS8 like 2
ENSG00000121005	CRISPLD1	0.882931	0.00165486	1.20984	2.26707e-08	cysteine rich secretory protein LCCL domain containing 1
ENSG00000171243	SOSTDC1	1.59281	7.75438e-08	1.21133	4.45246e-06	sclerostin domain containing 1
ENSG00000119547	ONECUT2	0.751027	0.00121368	1.2238	2.17858e-12	one cut homeobox 2
ENSG00000091136	LAMB1	1.19204	1.70881e-10	1.22863	2.75945e-14	laminin subunit beta 1
ENSG00000138119	MYOF	1.42504	6.15065e-06	1.23179	3.54228e-06	myoferlin
ENSG00000132386	SERPINF1	1.55132	9.19797e-22	1.25017	7.63307e-18	serpin family F member 1
ENSG00000105939	ZC3HAV1	0.740414	0.0434627	1.25104	4.39321e-07	zinc finger CCCH-type containing, antiviral 1
ENSG00000183185	GABRR3	1.4146	0.000370519	1.25598	0.000201447	gamma-aminobutyric acid type A receptor rho3 subunit (gene/pseudogene)
ENSG00000205403	CFI	1.35723	0.000295648	1.25958	8.31988e-05	complement factor I
ENSG00000157890	MEGF11	0.837654	0.00720029	1.26011	3.92956e-08	multiple EGF like domains 11
ENSG00000131724	IL13RA1	1.09805	0.00720029	1.26051	6.63099e-05	interleukin 13 receptor subunit alpha 1
ENSG00000109062	SLC9A3R1	1.10907	1.19983e-05	1.26839	1.24862e-09	SLC9A3 regulator 1
ENSG00000182326	C1S	1.39616	1.93919e-11	1.30313	1.01722e-12	complement C1s
ENSG00000144339	TMEFF2	1.07557	0.00696285	1.31268	1.67337e-05	transmembrane protein with EGF like and two follistatin like domains 2
ENSG00000088882	CPXM1	0.654327	0.0261702	1.31434	3.00116e-11	carboxypeptidase X, M14 family member 1
ENSG00000260807	LMF1	1.14379	2.6266e-09	1.31825	9.41727e-16	lipase maturation factor 1
ENSG00000103227	LMF1	1.25745	3.01008e-06	1.33589	1.75746e-09	lipase maturation factor 1
ENSG00000106565	TMEM176B	1.07281	0.0397327	1.34366	0.000167465	transmembrane protein 176B
ENSG00000116729	WLS	1.24881	0.00034575	1.3533	9.64912e-08	Wnt ligand secretion mediator
ENSG00000130193	THEM6	3.14082	4.03082e-13	1.36426	0.00381857	thioesterase superfamily member 6
ENSG00000175445	LPL	1.56493	0.00167208	1.3659	0.00185696	lipoprotein lipase
ENSG00000166147	FBN1	0.831181	0.0005575	1.38566	3.05828e-14	fibrillin 1
ENSG00000111907	TPD52L1	1.48467	0.000127758	1.38973	2.38297e-05	TPD52 like 1
ENSG00000176532	PRR15	1.5069	0.0103052	1.39719	0.0054327	proline rich 15
ENSG00000110195	FOLR1	1.68143	0.0308203	1.40244	0.0209861	folate receptor 1
ENSG00000172508	CARNS1	1.45776	0.0232266	1.40377	0.0102465	carnosine synthase 1
ENSG00000172748	ZNF596	1.37709	0.0014862	1.41885	6.78097e-05	zinc finger protein 596
ENSG00000172667	ZMAT3	1.35021	5.50019e-10	1.42161	3.16658e-14	zinc finger matrin-type 3
ENSG00000163071	SPATA18	2.06786	1.38379e-08	1.45292	1.68098e-05	spermatogenesis associated 18
ENSG00000149295	DRD2	1.01661	8.46555e-05	1.46268	6.18756e-13	dopamine receptor D2
ENSG00000172380	GNG12	1.02231	0.0365007	1.47758	1.02784e-05	G protein subunit gamma 12
ENSG00000081059	TCF7	1.02735	0.00228522	1.5043	1.58151e-09	transcription factor 7
ENSG00000105976	MET	2.34621	1.25492e-13	1.506	4.92969e-07	MET proto-oncogene, receptor tyrosine kinase
ENSG00000198467	TPM2	0.780148	0.0452444	1.51288	1.35937e-09	tropomyosin 2
ENSG00000113248	PCDHB15	1.63503	0.00320141	1.5308	0.000729073	protocadherin beta 15
ENSG00000172164	SNTB1	1.60057	1.08026e-07	1.53566	2.67188e-09	syntrophin beta 1
ENSG00000188523	CFAP77	2.36996	0.000414407	1.59445	0.0461988	cilia and flagella associated protein 77
ENSG00000174307	PHLDA3	1.5839	6.54103e-16	1.62058	3.44593e-21	pleckstrin homology like domain family A member 3
ENSG00000107317	PTGDS	1.52087	6.88116e-10	1.62264	1.33941e-14	prostaglandin D2 synthase
ENSG00000229847	EMX2OS	2.62868	2.55138e-05	1.62976	0.012937	EMX2 opposite strand/antisense RNA
ENSG00000267470	ZNF571-AS1	1.12902	3.8778e-05	1.64204	2.35432e-14	ZNF571 antisense RNA 1
ENSG00000142494	SLC47A1	1.41578	0.0290314	1.6605	0.000601109	solute carrier family 47 member 1
ENSG00000113790	EHHADH	1.6221	0.00644704	1.67141	0.000684761	enoyl-CoA hydratase and 3-hydroxyacyl CoA dehydrogenase
ENSG00000226686	LINC01535	1.60648	0.0231202	1.68465	0.00308677	long intergenic non-protein coding RNA 1535
ENSG00000136048	DRAM1	1.96746	0.00128893	1.68647	0.00490312	DNA damage regulated autophagy modulator 1
ENSG00000175899	A2M	1.15296	0.000118139	1.70631	4.0053e-13	alpha-2-macroglobulin
ENSG00000232044	SILC1	1.35098	0.0457796	1.71095	0.000574459	sciatic injury induced lincRNA upregulator of SOX11
ENSG00000115380	EFEMP1	0.962901	3.91433e-05	1.71728	2.70493e-22	EGF containing fibulin extracellular matrix protein 1
ENSG00000010282	HHATL	2.14171	3.04517e-09	1.7186	1.04422e-07	hedgehog acyltransferase like
ENSG00000160188	RSPH1	1.65318	2.83534e-07	1.72726	1.41422e-10	radial spoke head component 1
ENSG00000167555	ZNF528	1.82721	0.0261543	1.73771	0.015266	zinc finger protein 528
ENSG00000269834	ZNF528-AS1	1.81609	8.07676e-08	1.74565	1.29167e-09	ZNF528 antisense RNA 1
ENSG00000162493	PDPN	1.60119	6.10951e-13	1.75191	6.58835e-20	podoplanin
ENSG00000136960	ENPP2	0.75683	5.82817e-06	1.75224	2.49515e-43	ectonucleotide pyrophosphatase/phosphodiesterase 2
ENSG00000224389	C4B	1.30959	0.000740734	1.77356	2.57229e-09	complement C4B (Chido blood group)
ENSG00000205922	ONECUT3	1.177	0.00287393	1.77942	9.33601e-10	one cut homeobox 3
ENSG00000152669	CCNO	2.82504	0.00285359	1.82506	0.0326108	cyclin O
ENSG00000180458	AC022148.1	1.30528	0.0194263	1.82893	5.31591e-06	novel transcript, antisense to ZNF793
ENSG00000142089	IFITM3	1.1763	1.43157e-10	1.83184	3.73709e-33	interferon induced transmembrane protein 3
ENSG00000165376	CLDN2	2.89784	6.41092e-08	1.83883	0.000344369	claudin 2
ENSG00000244694	PTCHD4	1.99586	1.95505e-06	1.88994	2.95828e-07	patched domain containing 4
ENSG00000109610	SOD3	2.37677	0.0234143	1.90683	0.0200254	superoxide dismutase 3
ENSG00000148734	NPFFR1	1.76656	1.86936e-07	1.93217	1.01328e-11	neuropeptide FF receptor 1
ENSG00000204969	PCDHA2	1.70982	2.01686e-07	1.94034	1.26037e-12	protocadherin alpha 2
ENSG00000100146	SOX10	1.73456	0.0102764	1.97042	5.25594e-05	SRY-box 10
ENSG00000130513	GDF15	1.44123	0.00509819	2.04832	1.73178e-08	growth differentiation factor 15
ENSG00000258405	ZNF578	1.77897	0.0290585	2.17053	8.67784e-05	zinc finger protein 578
ENSG00000273706	LHX1	2.24076	1.8276e-08	2.17535	3.53772e-10	LIM homeobox 1
ENSG00000128342	LIF	1.61379	0.0411547	2.17578	4.0412e-05	LIF interleukin 6 family cytokine
ENSG00000173530	TNFRSF10D	1.37164	0.000183098	2.20027	3.16412e-15	TNF receptor superfamily member 10d
ENSG00000152779	SLC16A12	3.7789	5.93142e-11	2.25247	8.66132e-05	solute carrier family 16 member 12
ENSG00000091986	CCDC80	2.80722	5.98031e-14	2.26376	2.42812e-11	coiled-coil domain containing 80
ENSG00000132274	TRIM22	2.63675	1.67851e-20	2.27749	4.95905e-19	tripartite motif containing 22
ENSG00000124762	CDKN1A	2.38397	1.38131e-60	2.28108	1.71305e-68	cyclin dependent kinase inhibitor 1A
ENSG00000168679	SLC16A4	1.5075	0.0200082	2.28623	6.34219e-08	solute carrier family 16 member 4
ENSG00000185201	IFITM2	1.18174	3.39112e-06	2.31596	2.43504e-31	interferon induced transmembrane protein 2
ENSG00000228526	MIR34AHG	2.64281	6.89176e-12	2.33167	2.20134e-11	MIR34A host gene
ENSG00000118849	RARRES1	1.00746	0.0248548	2.34021	1.69995e-16	retinoic acid receptor responder 1
ENSG00000232415	ELN-AS1	1.33413	0.00193244	2.37062	1.81165e-16	ELN antisense RNA 1
ENSG00000168671	UGT3A2	1.97172	0.000301836	2.39728	1.81223e-08	UDP glycosyltransferase family 3 member A2
ENSG00000105954	NPVF	2.01178	0.00676555	2.40995	1.44923e-05	neuropeptide VF precursor
ENSG00000141510	TP53	2.57184	3.08404e-46	2.44773	1.43492e-51	tumor protein p53
ENSG00000111199	TRPV4	3.60489	4.02629e-11	2.46167	2.6011e-06	transient receptor potential cation channel subfamily V member 4
ENSG00000049540	ELN	1.36495	3.41564e-20	2.46178	1.21914e-86	elastin
ENSG00000127920	GNG11	1.52806	0.00509819	2.46397	4.6577e-12	G protein subunit gamma 11
ENSG00000188833	ENTPD8	1.27541	0.0479577	2.46714	5.52569e-10	ectonucleoside triphosphate diphosphohydrolase 8
ENSG00000047457	CP	3.10427	3.84594e-05	2.50466	0.000272438	ceruloplasmin
ENSG00000136535	TBR1	3.13656	0.0360616	2.55465	0.0235101	T-box, brain 1
ENSG00000285244	DINOL	3.35673	0.00399819	2.65431	0.0129073	damage induced long noncoding RNA
ENSG00000185664	PMEL	0.98097	1.94823e-09	2.65721	1.20591e-105	premelanosome protein
ENSG00000107796	ACTA2	1.97989	6.06651e-07	2.66899	3.5286e-16	actin alpha 2, smooth muscle
ENSG00000260135	MMP2-AS1	2.71996	0.0431356	2.67347	0.00629448	MMP2 antisense RNA 1
ENSG00000225630	MTND2P28	0.855803	6.20416e-06	2.70287	4.60121e-79	MT-ND2 pseudogene 28
ENSG00000111799	COL12A1	1.80946	1.11297e-05	2.70868	1.13335e-16	collagen type XII alpha 1 chain
ENSG00000234546	LNCTAM34A	3.04366	0.000668029	2.71957	0.000235683	long non coding transcriptional activator of miR34a
ENSG00000253953	PCDHGB4	3.4682	2.11715e-08	2.73509	5.11022e-06	protocadherin gamma subfamily B, 4
ENSG00000148482	SLC39A12	3.26314	3.58729e-16	2.80373	6.23411e-15	solute carrier family 39 member 12
ENSG00000163513	TGFBR2	2.16714	0.00781101	2.83704	2.08141e-06	transforming growth factor beta receptor 2
ENSG00000215912	TTC34	3.32987	3.8778e-05	2.93753	1.34113e-05	tetratricopeptide repeat domain 34
ENSG00000171812	COL8A2	1.06609	0.0247386	2.97408	1.67104e-27	collagen type VIII alpha 2 chain
ENSG00000134160	TRPM1	2.65461	1.57236e-44	3.01608	3.94736e-72	transient receptor potential cation channel subfamily M member 1
ENSG00000261235	AC092142.1	2.59449	0.000827528	3.05785	4.39321e-07	novel transcript, antisense to HSD17B2
ENSG00000129824	RPS4Y1	2.50083	5.61649e-66	3.09056	1.62786e-125	ribosomal protein S4 Y-linked 1
ENSG00000104689	TNFRSF10A	3.53706	0.0256296	3.11027	0.0309972	TNF receptor superfamily member 10a
ENSG00000086696	HSD17B2	2.71504	0.0144648	3.14219	0.000160723	hydroxysteroid 17-beta dehydrogenase 2
ENSG00000259720	AC009562.1	3.10409	1.77809e-15	3.16473	1.36488e-20	novel transcript, antisense to TRPM1
ENSG00000131080	EDA2R	3.85455	3.42202e-50	3.47443	2.48412e-49	ectodysplasin A2 receptor
ENSG00000244731	C4A	1.15663	0.00329302	3.54257	7.42321e-42	complement C4A (Rodgers blood group)
ENSG00000250337	PURPL	3.89292	1.35501e-08	3.59048	1.37699e-08	p53 upregulated regulator of p53 levels
ENSG00000235718	MFRP	1.28232	0.0210328	3.68573	4.17538e-46	membrane frizzled-related protein
ENSG00000026103	FAS	3.62368	8.91004e-07	3.72394	7.80377e-09	Fas cell surface death receptor
ENSG00000105825	TFPI2	3.57769	6.69524e-95	3.87371	2.5537e-139	tissue factor pathway inhibitor 2
ENSG00000204655	MOG	2.91234	8.46555e-05	3.97394	6.00534e-12	myelin oligodendrocyte glycoprotein
ENSG00000204278	TMEM235	4.51272	0.021091	4.00166	0.0315964	transmembrane protein 235
ENSG00000168918	INPP5D	4.35068	1.13871e-25	4.28729	3.42818e-30	inositol polyphosphate-5-phosphatase D
ENSG00000280029	AC244517.11	2.91063	2.16594e-11	4.52428	9.68912e-35	novel transcript
ENSG00000254245	PCDHGA3	4.6818	3.58729e-16	4.6019	4.71247e-18	protocadherin gamma subfamily A, 3
ENSG00000182492	BGN	2.66638	0.0036796	4.64412	1.93698e-15	biglycan
ENSG00000113209	PCDHB5	3.27359	6.6223e-37	4.90174	2.56284e-102	protocadherin beta 5
ENSG00000111341	MGP	2.23362	9.82031e-05	5.32094	7.04482e-37	matrix Gla protein
ENSG00000269300	AC008734.1	9.22087	0.00685892	8.98803	0.000906405	novel transcript, antisense to ZNF558
ENSG00000167785	ZNF558	9.55963	1.53176e-45	9.55431	1.17019e-47	zinc finger protein 558

## Sheet: discordant
Ensembl ID	SYMBOL	log2FC RP2-KO	pval RP2-KO	log2FC 120X	pval R120X	GENENAME
ENSG00000105472	CLEC11A	1.53941	0.0233586	-2.18747	5.04131e-05	C-type lectin domain containing 11A
ENSG00000118271	TTR	4.03616	1.76237e-160	-1.38041	2.91209e-20	transthyretin
ENSG00000089169	RPH3A	0.972748	0.00375967	-1.25483	2.30355e-06	rabphilin 3A
ENSG00000110148	CCKBR	1.67825	2.20153e-07	-0.89303	0.00988255	cholecystokinin B receptor
ENSG00000079101	CLUL1	1.23879	9.76843e-06	-0.857526	0.00151641	clusterin like 1
ENSG00000128617	OPN1SW	1.21678	2.20153e-07	-0.857412	0.000142814	opsin 1, short wave sensitive
ENSG00000139988	RDH12	0.567553	0.00233211	-0.75737	3.50438e-07	retinol dehydrogenase 12
ENSG00000114349	GNAT1	0.549583	6.14673e-05	-0.724921	1.61817e-10	G protein subunit alpha transducin 1
ENSG00000132915	PDE6A	1.1161	3.6426e-10	-0.697647	3.25885e-05	phosphodiesterase 6A
ENSG00000150275	PCDH15	0.928746	0.000743176	-0.646628	0.0148035	protocadherin related 15
ENSG00000198727	CYTB	0.32778	0.0210403	-0.640124	6.28915e-09	cytochrome b
ENSG00000185974	GRK1	0.724085	6.51323e-05	-0.604968	0.000323371	G protein-coupled receptor kinase 1
ENSG00000048342	CC2D2A	0.394895	0.0156089	-0.590592	3.77008e-06	coiled-coil and C2 domain containing 2A
ENSG00000198888	ND1	0.389621	0.00781101	-0.571325	6.84719e-07	NADH dehydrogenase, subunit 1 (complex I)
ENSG00000173210	ABLIM3	0.600869	0.0111825	-0.535297	0.0142815	actin binding LIM protein family member 3
ENSG00000198938	COX3	0.352095	0.0145942	-0.511497	6.74742e-06	cytochrome c oxidase III
ENSG00000248527	MTATP6P1	0.339829	0.0308294	-0.475841	0.00013001	MT-ATP6 pseudogene 1
ENSG00000130561	SAG	1.55647	7.73149e-38	-0.464536	0.000142574	S-antigen visual arrestin
ENSG00000185527	PDE6G	0.96149	1.19651e-14	-0.461243	0.000166739	phosphodiesterase 6G
ENSG00000198899	ATP6	0.351382	0.0202879	-0.458209	0.000171882	ATP synthase F0 subunit 6
ENSG00000198691	ABCA4	0.676726	3.50652e-07	-0.309776	0.0268675	ATP binding cassette subfamily A member 4
ENSG00000112715	VEGFA	-0.361661	0.0149389	0.278932	0.0370892	vascular endothelial growth factor A
ENSG00000145425	RPS3A	-0.340022	0.0204743	0.289524	0.0243752	ribosomal protein S3A
ENSG00000063046	EIF4B	-0.360183	0.022206	0.293522	0.0379782	eukaryotic translation initiation factor 4B
ENSG00000115457	IGFBP2	-0.949432	6.28286e-13	0.300403	0.0323941	insulin like growth factor binding protein 2
ENSG00000170525	PFKFB3	-0.55684	0.000987469	0.319448	0.0495588	6-phosphofructo-2-kinase/fructose-2,6-biphosphatase 3
ENSG00000140988	RPS2	-0.328938	0.0294407	0.320424	0.0145241	ribosomal protein S2
ENSG00000147403	RPL10	-0.299331	0.0489361	0.323162	0.00968351	ribosomal protein L10
ENSG00000123989	CHPF	-0.401519	0.0111832	0.368325	0.00763366	chondroitin polymerizing factor
ENSG00000144485	HES6	-0.762672	2.42348e-05	0.422923	0.0442488	hes family bHLH transcription factor 6
ENSG00000114268	PFKFB4	-0.594656	7.72443e-05	0.484674	0.000324445	6-phosphofructo-2-kinase/fructose-2,6-biphosphatase 4
ENSG00000138944	SHISAL1	-0.537396	0.0482221	0.553525	0.0134632	shisa like 1
ENSG00000128591	FLNC	-0.493329	0.0113026	0.584483	0.000201447	filamin C
ENSG00000018625	ATP1A2	-0.789937	8.11083e-08	0.586529	1.22114e-05	ATPase Na+/K+ transporting subunit alpha 2
ENSG00000074181	NOTCH3	-0.51271	0.0185989	0.623969	0.000196	notch receptor 3
ENSG00000004776	HSPB6	-1.06074	0.0124876	0.916307	0.00803752	heat shock protein family B (small) member 6
ENSG00000170893	TRH	-1.08601	6.93963e-15	1.1352	4.6199e-21	thyrotropin releasing hormone
ENSG00000022556	NLRP2	-8.84168	2.29247e-12	1.47875	9.52554e-10	NLR family pyrin domain containing 2
ENSG00000130600	H19	-2.03687	3.10263e-14	2.28184	6.63799e-37	H19 imprinted maternally expressed transcript
ENSG00000275266	AC051649.3	-2.68627	0.000769197	2.38789	3.64587e-13	novel transcript
